# Supplementary material for: Sustainable Cellulose Nanofibers-Mediated Synthesis of Uniform Spinel Zn-Ferrites Nanocorals for High Performances in Supercapacitors
Source: Int J Mol Sci. 2023 May 24;24(11):9169. doi: 10.3390/ijms24119169 (PMC10252955; doi:10.3390/ijms24119169)
Supplement: Supplementary file 1 [file ijms-24-09169-s001.zip]

Archive with 1 entries (1 files):
- ijms-2335760-supplementary.pdf
